# Supplementary material for: Stroke Code From EMS to Thrombectomy: An Interdisciplinary In Situ Simulation for Prompt Management of Acute Ischemic Stroke
Source: MedEdPORTAL. 2021 Aug 23;17:11177. doi: 10.15766/mep_2374-8265.11177 (PMC8380761; doi:10.15766/mep_2374-8265.11177)
Supplement: Supplementary file 1 — Prebriefing Email.docxCT & CTA Images.docxRadiologic Interpretation of Images.docxSimulation Case.docxCritical Actions Checklist & Debriefing Worksheet.docxDebriefing & Key Discussion Points.docxSample Critical Actions Checklist & Debriefing Worksheet.docxSurvey Instrument.docxASPECT Score Description.docx [file mep_2374-8265.11177-s001.zip]

Archive with 10 entries (10 files):
- A. Prebriefing Email.docx
- B. CT & CTA Images.docx
- C. Radiologic Interpretation of Images.docx
- D. Simulation Case.docx
- E. Critical Actions Checklist & Debriefing Worksheet.docx
- F. Debriefing & Key Discussion Points.docx
- H. Survey Instrument.docx
- I. ASPECT Score Description.docx
- G. Sample Critical Actions Checklist & Debriefing Worksheet.docx
- Educational_Summary_Report_11177.pdf
